# Supplementary material for: Successful treatment of an NDM-5-producing, carbapenem-resistant Salmonella Kentucky ST198 infection with aztreonam and ceftazidime-avibactam in a patient with acute erythroid leukemia: a case report
Source: BMC Infect Dis. 2026 Jun 10;26:1224. doi: 10.1186/s12879-026-13519-9 (PMC13330401; doi:10.1186/s12879-026-13519-9)
Supplement: Supplementary file 1 — Supplementary Material 1 [file 12879_2026_13519_MOESM1_ESM.txt]

qseqid	sseqid	qlen	slen	qstart	qend	sstart	send	length	mismatch	pident	qcovhsp	qcovs	sstrand	evalue	bitscore	biomarker
CP016527|MOBQ	Scaffold21	157	18415	1	157	12601	12757	157	0	100.0	100.0	100.0	minus	1.6400000000000003e-79	291	oriT
NZ_CP016585|MOBP	Scaffold35	86	5063	1	86	4368	4453	86	2	97.674	100.0	100.0	plus	5.0400000000000005e-37	148	oriT
CP016722|MOB_unknown	Scaffold36	218	4927	1	180	2899	3077	180	22	87.222	83.0	83.0	minus	3.17e-53	204	oriT
DQ318958|MOBQ	Scaffold37	360	4361	1	360	2379	2738	360	0	100.0	100.0	100.0	plus	0.0	665	oriT
CP016748|MOBQ	Scaffold37	178	4361	1	172	2738	2909	172	6	96.512	97.0	97.0	plus	8.76e-78	285	oriT
000192__AM183225_00009|IncQ1	Scaffold21	858	18415	36	858	9033	9855	823	0	100.0	96.0	96.0	minus	0.0	1520	replicon
CP035723_00002|rep_cluster_2350	Scaffold35	558	5063	1	558	3800	4358	560	25	95.0	100.0	100.0	minus	0.0	876	replicon
CP041116_00002|ColRNAI_rep_cluster_1987	Scaffold36	519	4927	2	519	3023	3547	530	39	89.434	99.0	99.0	plus	0.0	652	replicon
CP019693_00001|Col156	Scaffold37	936	4361	1	729	3577	4305	729	41	94.376	78.0	94.0	minus	0.0	1120	replicon
CP022499|MOBQ	Scaffold21	709	18415	1	709	10386	12512	709	1	99.859	100.0	100.0		0.0	1313	relaxase
NC_016903_00002|MOBP	Scaffold35	517	5063	1	515	164	1708	515	24	95.34	99.0	99.0		0.0	895	relaxase
NC_017321_00002|MOBP	Scaffold35	118	5063	1	103	4754	5062	103	4	96.117	87.0	100.0		2.7e-61	199	relaxase
NC_013090_00004|MOBP	Scaffold36	499	4927	1	495	989	2473	495	41	91.717	99.0	99.0		0.0	897	relaxase
NZ_AWFJ01000122_00007|MOBQ	Scaffold37	739	4361	1	739	521	2737	739	49	93.369	100.0	100.0		0.0	1372	relaxase
