# Supplementary material for: Successful treatment of an NDM-5-producing, carbapenem-resistant Salmonella Kentucky ST198 infection with aztreonam and ceftazidime-avibactam in a patient with acute erythroid leukemia: a case report
Source: BMC Infect Dis. 2026 Jun 10;26:1224. doi: 10.1186/s12879-026-13519-9 (PMC13330401; doi:10.1186/s12879-026-13519-9)
Supplement: Supplementary file 3 — Supplementary Material 3 [file 12879_2026_13519_MOESM3_ESM.txt]

sample_id	molecule_type	primary_cluster_id	secondary_cluster_id	contig_id	size	gc	md5	circularity_status	rep_type(s)	rep_type_accession(s)	relaxase_type(s)	relaxase_type_accession(s)	mpf_type	mpf_type_accession(s)	orit_type(s)	orit_accession(s)	predicted_mobility	mash_nearest_neighbor	mash_neighbor_distance	mash_neighbor_identification	repetitive_dna_id	repetitive_dna_type	filtering_reason
SK10063219	chromosome	-	-	Scaffold1	913233	0.5194063289434351	34267785beab94ceaeabadaeddefac37	not tested	-	-	-	-	-	-	-	-	-	-	-	-	-	-	-
SK10063219	chromosome	-	-	Scaffold10	146968	0.524957813945893	529890a4314b1b872c93e34e985e1db9	not tested	-	-	-	-	-	-	-	-	-	-	-	-	-	-	-
SK10063219	chromosome	-	-	Scaffold11	136955	0.5161476397356796	cd12f70fbb169ae41bc0aa906eb9148a	not tested	-	-	-	-	-	-	-	-	-	-	-	-	-	-	-
SK10063219	chromosome	-	-	Scaffold12	94964	0.531011751821743	63d562c73ec010c80d80efe0c6d23775	not tested	-	-	-	-	-	-	-	-	-	-	-	-	-	-	-
SK10063219	chromosome	-	-	Scaffold13	89785	0.5147407696163057	34d2866f1f56f6bc77219090cb9082af	not tested	-	-	-	-	-	-	-	-	-	-	-	-	-	-	-
SK10063219	chromosome	-	-	Scaffold14	78420	0.5369166029074216	cf04f4b1a1856f904c5b1acf2fd3632d	not tested	-	-	-	-	-	-	-	-	-	-	-	-	-	-	-
SK10063219	chromosome	-	-	Scaffold15	64115	0.519238867659674	3dc0bc8a6eeca9581e90bdf26df4db16	not tested	-	-	-	-	-	-	-	-	-	-	-	-	-	-	-
SK10063219	chromosome	-	-	Scaffold16	44363	0.5303293284944661	9e07a81a891686db58ed93a0346fd378	not tested	-	-	-	-	-	-	-	-	-	-	-	-	-	-	-
SK10063219	chromosome	-	-	Scaffold17	39850	0.5387954830614805	66263db4c77b133046fce4fdcc27a236	not tested	-	-	-	-	-	-	-	-	-	-	-	-	-	-	-
SK10063219	chromosome	-	-	Scaffold18	33763	0.49607558570032284	bdd1f54e3fc60b2096205c1aa793eab7	not tested	-	-	-	-	-	-	-	-	-	-	-	-	-	-	-
SK10063219	chromosome	-	-	Scaffold19	33460	0.5344291691572026	bb4e747422e9fbbcb6ce5d303d38a869	not tested	-	-	-	-	-	-	-	-	-	-	-	-	-	-	-
SK10063219	chromosome	-	-	Scaffold2	656912	0.5234140950386049	61f41dafb3c6f21b8e0ceac383fcadd2	not tested	-	-	-	-	-	-	-	-	-	-	-	-	-	-	-
SK10063219	chromosome	-	-	Scaffold20	27204	0.5077562123217174	d0530db7a5b08a00ab4640dabe284187	not tested	-	-	-	-	-	-	-	-	-	-	-	-	-	-	-
SK10063219	chromosome	-	-	Scaffold21	18415	0.5645397773554168	b394118490609e8a5385e53020fed079	not tested	IncQ1	000192__AM183225_00009	MOBQ	CP022499	-	-	MOBQ	CP016527	-	-	-	-	-	-	-
SK10063219	chromosome	-	-	Scaffold22	10725	0.47515151515151516	4b7e5b297a9db466f964a58d02e72fe9	not tested	-	-	-	-	-	-	-	-	-	-	-	-	-	-	-
SK10063219	chromosome	-	-	Scaffold23	10615	0.4610456900612341	ade7f38a32c54f1a01c9a41bfb2afdb1	not tested	-	-	-	-	-	-	-	-	-	-	-	-	-	-	-
SK10063219	chromosome	-	-	Scaffold24	9940	0.524748490945674	10b9e74e2fd57a9d73aa5f2b23eafdee	not tested	-	-	-	-	-	-	-	-	-	-	-	-	-	-	-
SK10063219	chromosome	-	-	Scaffold25	8861	0.4681187224918181	046d4f3eb73fca4d9bbf79d59b453c56	not tested	-	-	-	-	-	-	-	-	-	-	-	-	-	-	-
SK10063219	chromosome	-	-	Scaffold26	7907	0.6100923232578728	fe78770386cc5f4432c25c7b34ebf046	not tested	-	-	-	-	-	-	-	-	-	-	-	-	-	-	-
SK10063219	chromosome	-	-	Scaffold27	7237	0.5860163050987979	382050f16d83c58f3df5cfb4c4c2c776	not tested	-	-	-	-	-	-	-	-	-	-	-	-	-	-	-
SK10063219	chromosome	-	-	Scaffold28	7124	0.6271757439640652	ff67f5f3518661f5a698df5c618f51c4	not tested	-	-	-	-	-	-	-	-	-	-	-	-	-	-	-
SK10063219	chromosome	-	-	Scaffold29	6946	0.36395047509357903	1c9256c485dd693851ef7733e63336f1	not tested	-	-	-	-	-	-	-	-	-	-	-	-	-	-	-
SK10063219	chromosome	-	-	Scaffold3	447319	0.5336974284570967	443c7a2670dc47912e8b2e70a4c8a265	not tested	-	-	-	-	-	-	-	-	-	-	-	-	-	-	-
SK10063219	chromosome	-	-	Scaffold30	6132	0.6381278538812786	aca2d825f1fabe38ec0ed97d8f478f7a	not tested	-	-	-	-	-	-	-	-	-	-	-	-	-	-	-
SK10063219	chromosome	-	-	Scaffold31	5908	0.5044008124576845	7462d74fe329481c32dc276e8f38765c	not tested	-	-	-	-	-	-	-	-	-	-	-	-	-	-	-
SK10063219	chromosome	-	-	Scaffold32	5623	0.5052463097990396	3de9d175e4532d2666c16481089beddf	not tested	-	-	-	-	-	-	-	-	-	-	-	-	-	-	-
SK10063219	chromosome	-	-	Scaffold33	5587	0.5226418471451584	21fca22496ce19ea7c6cd12e8666250a	not tested	-	-	-	-	-	-	-	-	-	-	-	-	-	-	-
SK10063219	chromosome	-	-	Scaffold34	5482	0.41864283108354616	c288392b2a9adbc0dbbc11f695ba1263	not tested	-	-	-	-	-	-	-	-	-	-	-	-	-	-	-
SK10063219	chromosome	-	-	Scaffold35	5063	0.48212522220027654	e314e3501569ebcebeacb3e49608dde2	not tested	rep_cluster_2350	CP035723_00002	MOBP,MOBP	NC_016903_00002,NC_017321_00002	-	-	MOBP	NZ_CP016585	-	-	-	-	-	-	-
SK10063219	chromosome	-	-	Scaffold36	4927	0.5130911305053786	a21acc20339f668c5fbbc19dfed81090	not tested	ColRNAI_rep_cluster_1987	CP041116_00002	MOBP	NC_013090_00004	-	-	MOB_unknown	CP016722	-	-	-	-	-	-	-
SK10063219	chromosome	-	-	Scaffold37	4361	0.551937628984178	91f589357b9ef16c7c3c9c691aa223dc	not tested	Col156	CP019693_00001	MOBQ	NZ_AWFJ01000122_00007	-	-	MOBQ,MOBQ	DQ318958,CP016748	-	-	-	-	-	-	-
SK10063219	chromosome	-	-	Scaffold38	4310	0.4877030162412993	3629881aa06e5aa7d9dd5928a6315b88	not tested	-	-	-	-	-	-	-	-	-	-	-	-	-	-	-
SK10063219	chromosome	-	-	Scaffold39	3842	0.38651743883394063	431fdf31d5f38e8f298d858ad9134eeb	not tested	-	-	-	-	-	-	-	-	-	-	-	-	-	-	-
SK10063219	chromosome	-	-	Scaffold4	407088	0.532025016704005	90d201b936d421bd2c0fbf821398a89a	not tested	-	-	-	-	-	-	-	-	-	-	-	-	-	-	-
SK10063219	chromosome	-	-	Scaffold40	3680	0.6239130434782608	03d97e74abf2724b7df3eb96f9e06994	not tested	-	-	-	-	-	-	-	-	-	-	-	-	-	-	-
SK10063219	chromosome	-	-	Scaffold41	3460	0.40346820809248557	d833f86f697e802c56d28bf046972177	not tested	-	-	-	-	-	-	-	-	-	-	-	-	-	-	-
SK10063219	chromosome	-	-	Scaffold42	3227	0.3926247288503254	38d242a214aaab3121d83d0c8c3b14c8	not tested	-	-	-	-	-	-	-	-	-	-	-	-	-	-	-
SK10063219	chromosome	-	-	Scaffold43	3082	0.5292018170019468	e28256705114d06e99685566e829805a	not tested	-	-	-	-	-	-	-	-	-	-	-	-	-	-	-
SK10063219	chromosome	-	-	Scaffold44	2918	0.5431802604523647	ed04d76c9dbfcc0d34abc4c77c6822d4	not tested	-	-	-	-	-	-	-	-	-	-	-	-	-	-	-
SK10063219	chromosome	-	-	Scaffold45	2777	0.5239467050774217	8a6b13b7ce66832576e165b9e24ac590	not tested	-	-	-	-	-	-	-	-	-	-	-	-	-	-	-
SK10063219	chromosome	-	-	Scaffold46	2551	0.5115640925127402	65e836fe5a93a95bdbbcd18866430c56	not tested	-	-	-	-	-	-	-	-	-	-	-	-	-	-	-
SK10063219	chromosome	-	-	Scaffold47	2407	0.5176568342334856	f7bec923b0785dae0e5c0e8cbae55b4a	not tested	-	-	-	-	-	-	-	-	-	-	-	-	-	-	-
SK10063219	chromosome	-	-	Scaffold48	2343	0.5343576611182245	121ef390939f7422be26ea7f6724b569	not tested	-	-	-	-	-	-	-	-	-	-	-	-	-	-	-
SK10063219	chromosome	-	-	Scaffold49	2265	0.6061810154525387	106509deaefe04b5f7e97fc47a73781b	not tested	-	-	-	-	-	-	-	-	-	-	-	-	-	-	-
SK10063219	chromosome	-	-	Scaffold5	395219	0.5158380543445533	680ee5e7cd573d1707a789e7daeed893	not tested	-	-	-	-	-	-	-	-	-	-	-	-	-	-	-
SK10063219	chromosome	-	-	Scaffold50	2127	0.5110484250117536	3959af217405e71545c32b335cd8672c	not tested	-	-	-	-	-	-	-	-	-	-	-	-	-	-	-
SK10063219	chromosome	-	-	Scaffold51	1911	0.3940345368916798	4f587299d2bd2322ee26270cd91b1646	not tested	-	-	-	-	-	-	-	-	-	-	-	-	-	-	-
SK10063219	chromosome	-	-	Scaffold52	1635	0.46055045871559636	3ca6731edd34b4300aaca37011c392b8	not tested	-	-	-	-	-	-	-	-	-	-	-	-	-	-	-
SK10063219	chromosome	-	-	Scaffold53	1320	0.3856060606060606	3562b73fbacba7c7505d37a107dbff4b	not tested	-	-	-	-	-	-	-	-	-	-	-	-	-	-	-
SK10063219	chromosome	-	-	Scaffold6	357945	0.5068432301051837	bd17e002b98274cc6a0670192a20de8c	not tested	-	-	-	-	-	-	-	-	-	-	-	-	-	-	-
SK10063219	chromosome	-	-	Scaffold7	341715	0.5204336947456214	64a2f12c01a94d1ed6cf4ba0c38ce2a7	not tested	-	-	-	-	-	-	-	-	-	-	-	-	-	-	-
SK10063219	chromosome	-	-	Scaffold8	280128	0.518363034041581	07bb81d804f7793c5d8d3df0a791da47	not tested	-	-	-	-	-	-	-	-	-	-	-	-	-	-	-
SK10063219	chromosome	-	-	Scaffold9	159765	0.5337965136293932	5cd4413ad842d29a3c3672ec263463c8	not tested	-	-	-	-	-	-	-	-	-	-	-	-	-	-	-
