# Supplementary material for: Successful treatment of an NDM-5-producing, carbapenem-resistant Salmonella Kentucky ST198 infection with aztreonam and ceftazidime-avibactam in a patient with acute erythroid leukemia: a case report
Source: BMC Infect Dis. 2026 Jun 10;26:1224. doi: 10.1186/s12879-026-13519-9 (PMC13330401; doi:10.1186/s12879-026-13519-9)
Supplement: Supplementary file 4 — Supplementary Material 4 [file 12879_2026_13519_MOESM4_ESM.txt]

sample_id	molecule_type	primary_cluster_id	secondary_cluster_id	contig_id	size	gc	md5	mge_id	mge_acs	mge_type	mge_subtype	mge_length	mge_start	mge_end	contig_start	contig_end	length	sstrand	qcovhsp	pident	evalue	bitscore
SK10063219	chromosome			Scaffold1	913233	0.5194063289434351	34267785beab94ceaeabadaeddefac37	00288	CP011136	IS640	IS21	2131	1	2131	1	2130
SK10063219	chromosome			Scaffold1	913233	0.5194063289434351	34267785beab94ceaeabadaeddefac37	00288	CP011136	IS640	IS21	2131	1	2131	911104	913233
SK10063219	chromosome			Scaffold2	656912	0.5234140950386049	61f41dafb3c6f21b8e0ceac383fcadd2	00659	KX858825	ISPsy24	IS3	1245	1	1242	610925	612170
SK10063219	chromosome			Scaffold2	656912	0.5234140950386049	61f41dafb3c6f21b8e0ceac383fcadd2	01399	CP016586.1	16s-rRNA	16S	1554	1	1547	655366	656912
SK10063219	chromosome			Scaffold5	395219	0.5158380543445533	680ee5e7cd573d1707a789e7daeed893	00288	CP011136	IS640	IS21	2131	1	2131	1	2130
SK10063219	chromosome			Scaffold6	357945	0.5068432301051837	bd17e002b98274cc6a0670192a20de8c	00288	CP011136	IS640	IS21	2131	1	2131	1	2130
SK10063219	chromosome			Scaffold6	357945	0.5068432301051837	bd17e002b98274cc6a0670192a20de8c	00651	CP022104	ISSlo2	IS3	1260	3	1260	356687	357944
SK10063219	chromosome			Scaffold8	280128	0.518363034041581	07bb81d804f7793c5d8d3df0a791da47	00288	CP011136	IS640	IS21	2131	1	2131	277999	280128
SK10063219	chromosome			Scaffold11	136955	0.5161476397356796	cd12f70fbb169ae41bc0aa906eb9148a	00288	CP011136	IS640	IS21	2131	1	2131	1	2130
SK10063219	chromosome			Scaffold17	39850	0.5387954830614805	66263db4c77b133046fce4fdcc27a236	00651	CP022104	ISSlo2	IS3	1260	3	1260	2	1259
SK10063219	chromosome			Scaffold21	18415	0.5645397773554168	b394118490609e8a5385e53020fed079	01168	AP010953	ISEc22	IS66	2454	499	2454	1	1958
SK10063219	chromosome			Scaffold22	10725	0.47515151515151516	4b7e5b297a9db466f964a58d02e72fe9	00288	CP011136	IS640	IS21	2131	1	2131	8596	10725
SK10063219	chromosome			Scaffold24	9940	0.524748490945674	10b9e74e2fd57a9d73aa5f2b23eafdee	00288	CP011136	IS640	IS21	2131	1	2131	1	2130
SK10063219	chromosome			Scaffold24	9940	0.524748490945674	10b9e74e2fd57a9d73aa5f2b23eafdee	01168	AP010953	ISEc22	IS66	2454	499	2454	7983	9940
SK10063219	chromosome			Scaffold25	8861	0.4681187224918181	046d4f3eb73fca4d9bbf79d59b453c56	00288	CP011136	IS640	IS21	2131	1	2131	1	2130
SK10063219	chromosome			Scaffold25	8861	0.4681187224918181	046d4f3eb73fca4d9bbf79d59b453c56	00651	CP022104	ISSlo2	IS3	1260	3	1260	7603	8860
SK10063219	chromosome			Scaffold26	7907	0.6100923232578728	fe78770386cc5f4432c25c7b34ebf046	01315	CP022426	ISStma11	ISL3	4426	22	4426	507	4929
SK10063219	chromosome			Scaffold30	6132	0.6381278538812786	aca2d825f1fabe38ec0ed97d8f478f7a	01315	CP022426	ISStma11	ISL3	4426	22	4420	1707	6132
SK10063219	chromosome			Scaffold31	5908	0.5044008124576845	7462d74fe329481c32dc276e8f38765c	01168	AP010953	ISEc22	IS66	2454	499	2454	481	2438
SK10063219	chromosome			Scaffold31	5908	0.5044008124576845	7462d74fe329481c32dc276e8f38765c	00651	CP022104	ISSlo2	IS3	1260	3	1260	4650	5907
SK10063219	chromosome			Scaffold33	5587	0.5226418471451584	21fca22496ce19ea7c6cd12e8666250a	01168	AP010953	ISEc22	IS66	2454	499	2454	3150	5107
SK10063219	chromosome			Scaffold47	2407	0.5176568342334856	f7bec923b0785dae0e5c0e8cbae55b4a	01399	CP016586.1	16s-rRNA	16S	1554	1	1554	509	2062
