# Supplementary material for: Successful treatment of an NDM-5-producing, carbapenem-resistant Salmonella Kentucky ST198 infection with aztreonam and ceftazidime-avibactam in a patient with acute erythroid leukemia: a case report
Source: BMC Infect Dis. 2026 Jun 10;26:1224. doi: 10.1186/s12879-026-13519-9 (PMC13330401; doi:10.1186/s12879-026-13519-9)
Supplement: Supplementary file 5 — Supplementary Material 5 [file 12879_2026_13519_MOESM5_ESM.txt]

Protein id	Contig id	Start	Stop	Strand	Element symbol	Element name	Scope	Type	Subtype	Class	Subclass	Method	Target length	Reference sequence length	% Coverage of reference	% Identity to reference	Alignment length	Closest reference accession	Closest reference name	HMM accession	HMM description
NA	Scaffold1	304858	305643	+	envF	putative envelope lipoprotein EnvF	plus	VIRULENCE	VIRULENCE	NA	NA	BLASTX	262	262	100.00	98.09	262	ALE61791.1	putative envelope lipoprotein EnvF	NA	NA
NA	Scaffold1	458334	459011	+	pipA	type III secretion system effector protease PipA	plus	VIRULENCE	VIRULENCE	NA	NA	BLASTX	226	226	100.00	98.23	226	EBL5220899.1	type III secretion system effector protease PipA	NA	NA
NA	Scaffold1	800245	801921	+	hscC	molecular chaperone HscC	plus	VIRULENCE	VIRULENCE	NA	NA	BLASTX	559	559	100.00	99.82	559	AAL19610.1	molecular chaperone HscC	NA	NA
NA	Scaffold10	87209	88081	+	lsrF	3-hydroxy-5-phosphonooxypentane-2,4-dione thiolase LsrF	plus	VIRULENCE	VIRULENCE	NA	NA	BLASTX	291	291	100.00	99.31	291	ADX19853.1	3-hydroxy-5-phosphonooxypentane-2,4-dione thiolase LsrF	NA	NA
NA	Scaffold11	74260	76665	-	stjB	StjB fimbria biogenesis outer membrane usher protein StjB	plus	VIRULENCE	VIRULENCE	NA	NA	BLASTX	802	802	100.00	99.13	802	EAP5396978.1	StjB fimbria biogenesis outer membrane usher protein StjB	NA	NA
NA	Scaffold12	36408	36785	+	yigF	inner membrane protein YigF	plus	VIRULENCE	VIRULENCE	NA	NA	EXACTX	126	126	100.00	100.00	126	AAO70872.1	inner membrane protein YigF	NA	NA
NA	Scaffold14	19831	20388	+	stfA	Stf fimbria major subunit StfA	plus	VIRULENCE	VIRULENCE	NA	NA	EXACTX	186	186	100.00	100.00	186	ELN2249909.1	Stf fimbria major subunit StfA	NA	NA
NA	Scaffold2	174118	176373	+	parC_S80I	Salmonella quinolone resistant ParC	core	AMR	POINT	QUINOLONE	QUINOLONE	POINTX	752	752	100.00	99.60	752	WP_001281910.1	DNA topoisomerase IV subunit A ParC	NA	NA
NA	Scaffold2	411658	414351	-	steB	fimbrial biogenesis outer membrane usher protein SteB	plus	VIRULENCE	VIRULENCE	NA	NA	BLASTX	898	898	100.00	99.67	898	ENT9319886.1	fimbrial biogenesis outer membrane usher protein SteB	NA	NA
NA	Scaffold2	480328	482382	+	invA	type III secretion system export apparatus protein InvA	plus	VIRULENCE	VIRULENCE	NA	NA	EXACTX	685	685	100.00	100.00	685	WXW86397.1	type III secretion system export apparatus protein InvA	NA	NA
NA	Scaffold2	509989	510894	+	avrA	type III secretion system YopJ family effector AvrA	plus	VIRULENCE	VIRULENCE	NA	NA	BLASTX	302	302	100.00	98.68	302	AAL21745.1	type III secretion system YopJ family effector AvrA	NA	NA
NA	Scaffold2	599277	602903	-	iroC	salmochelin/enterobactin export ABC transporter IroC	plus	VIRULENCE	VIRULENCE	NA	NA	BLASTX	1209	1219	98.85	80.18	1211	AUH19662.1	salmochelin/enterobactin export ABC transporter IroC	NA	NA
NA	Scaffold2	602987	604099	-	iroB	salmochelin biosynthesis C-glycosyltransferase IroB	plus	VIRULENCE	VIRULENCE	NA	NA	BLASTX	371	371	100.00	86.52	371	EOW04219.1	salmochelin biosynthesis C-glycosyltransferase IroB	NA	NA
NA	Scaffold2	607295	607831	+	fljA	phase 1 flagellin gene repressor FljA	plus	VIRULENCE	VIRULENCE	NA	NA	BLASTX	179	179	100.00	99.44	179	AAL21656.1	phase 1 flagellin gene repressor FljA	NA	NA
NA	Scaffold21	6993	7766	-	aac(3)-IV	AAC(3)-IV family aminoglycoside N-acetyltransferase	core	AMR	AMR	AMINOGLYCOSIDE	GENTAMICIN	BLASTX	258	258	100.00	95.74	258	WP_001199192.1	aminoglycoside N-acetyltransferase AAC(3)-IVa	NA	NA
NA	Scaffold21	16196	17407	+	floR	chloramphenicol/florfenicol efflux MFS transporter FloR	core	AMR	AMR	PHENICOL	CHLORAMPHENICOL/FLORFENICOL	BLASTX	404	404	100.00	99.50	404	WP_000214123.1	chloramphenicol/florfenicol efflux MFS transporter FloR	NA	NA
NA	Scaffold26	522	953	-	merR	mercury resistance transcriptional regulator MerR	plus	STRESS	METAL	MERCURY	MERCURY	BLASTX	144	144	100.00	93.75	144	CAA77320.1	mercury resistance transcriptional regulator MerR	NA	NA
NA	Scaffold26	1025	1372	+	merT	mercuric transport protein MerT	plus	STRESS	METAL	MERCURY	MERCURY	EXACTX	116	116	100.00	100.00	116	AAB59075.1	mercuric transport protein MerT	NA	NA
NA	Scaffold26	1389	1661	+	merP	mercury resistance system periplasmic binding protein MerP	plus	STRESS	METAL	MERCURY	MERCURY	BLASTX	91	91	100.00	90.11	91	AAC38219.1	mercury resistance system periplasmic binding protein MerP	NA	NA
NA	Scaffold26	1700	2119	+	merC	organomercurial transporter MerC	plus	STRESS	METAL	MERCURY	ORGANOMERCURY	BLASTX	140	140	100.00	99.29	140	AAC33908.1	organomercurial transporter MerC	NA	NA
NA	Scaffold26	2174	3853	+	merA	mercury(II) reductase	plus	STRESS	METAL	MERCURY	MERCURY	BLASTX	560	561	100.00	92.69	561	AAC38220.1	mercury(II) reductase	NA	NA
NA	Scaffold26	3874	4236	+	merD	mercury resistance co-regulator MerD	plus	STRESS	METAL	MERCURY	MERCURY	EXACTX	121	121	100.00	100.00	121	ABF13034.1	mercury resistance co-regulator MerD	NA	NA
NA	Scaffold26	4236	4469	+	merE	broad-spectrum mercury transporter MerE	plus	STRESS	METAL	MERCURY	MERCURY	EXACTX	78	78	100.00	100.00	78	CAA77325.1	broad-spectrum mercury transporter MerE	NA	NA
NA	Scaffold26	6619	7455	-	sul1	sulfonamide-resistant dihydropteroate synthase Sul1	core	AMR	AMR	SULFONAMIDE	SULFONAMIDE	EXACTX	279	279	100.00	100.00	279	WP_000259031.1	sulfonamide-resistant dihydropteroate synthase Sul1	NA	NA
NA	Scaffold26	7452	7796	-	qacEdelta1	quaternary ammonium compound efflux SMR transporter QacE delta 1	core	STRESS	BIOCIDE	QUATERNARY AMMONIUM	QUATERNARY AMMONIUM	ALLELEX	115	115	100.00	100.00	115	WP_000679427.1	quaternary ammonium compound efflux SMR transporter QacE delta 1	NA	NA
NA	Scaffold27	359	1168	+	blaNDM-5	subclass B1 metallo-beta-lactamase NDM-5	core	AMR	AMR	BETA-LACTAM	CARBAPENEM	ALLELEX	270	270	100.00	100.00	270	WP_023408309.1	subclass B1 metallo-beta-lactamase NDM-5	NA	NA
NA	Scaffold27	1175	1537	+	ble	bleomycin binding protein Ble-MBL	core	AMR	AMR	BLEOMYCIN	BLEOMYCIN	EXACTX	121	121	100.00	100.00	121	WP_004201167.1	bleomycin binding protein Ble-MBL	NA	NA
NA	Scaffold27	5949	6785	-	sul1	sulfonamide-resistant dihydropteroate synthase Sul1	core	AMR	AMR	SULFONAMIDE	SULFONAMIDE	EXACTX	279	279	100.00	100.00	279	WP_000259031.1	sulfonamide-resistant dihydropteroate synthase Sul1	NA	NA
NA	Scaffold27	6782	7126	-	qacEdelta1	quaternary ammonium compound efflux SMR transporter QacE delta 1	core	STRESS	BIOCIDE	QUATERNARY AMMONIUM	QUATERNARY AMMONIUM	ALLELEX	115	115	100.00	100.00	115	WP_000679427.1	quaternary ammonium compound efflux SMR transporter QacE delta 1	NA	NA
NA	Scaffold28	2821	4017	-	tet(A)	tetracycline efflux MFS transporter Tet(A)	core	AMR	AMR	TETRACYCLINE	TETRACYCLINE	EXACTX	399	399	100.00	100.00	399	WP_000804064.1	tetracycline efflux MFS transporter Tet(A)	NA	NA
NA	Scaffold28	4982	5413	-	merR	mercury resistance transcriptional regulator MerR	plus	STRESS	METAL	MERCURY	MERCURY	BLASTX	144	144	100.00	93.75	144	CAA77320.1	mercury resistance transcriptional regulator MerR	NA	NA
NA	Scaffold28	5485	5832	+	merT	mercuric transport protein MerT	plus	STRESS	METAL	MERCURY	MERCURY	EXACTX	116	116	100.00	100.00	116	AAB59075.1	mercuric transport protein MerT	NA	NA
NA	Scaffold28	5849	6121	+	merP	mercury resistance system periplasmic binding protein MerP	plus	STRESS	METAL	MERCURY	MERCURY	BLASTX	91	91	100.00	90.11	91	AAC38219.1	mercury resistance system periplasmic binding protein MerP	NA	NA
NA	Scaffold28	6160	6579	+	merC	organomercurial transporter MerC	plus	STRESS	METAL	MERCURY	ORGANOMERCURY	BLASTX	140	140	100.00	99.29	140	AAC33908.1	organomercurial transporter MerC	NA	NA
NA	Scaffold3	97372	99561	+	sinH	intimin-like inverse autotransporter SinH	plus	VIRULENCE	VIRULENCE	NA	NA	BLASTX	730	730	100.00	98.77	730	AAL21411.1	intimin-like inverse autotransporter SinH	NA	NA
NA	Scaffold3	419027	421660	+	gyrA_D87N	Salmonella quinolone resistant GyrA	core	AMR	POINT	QUINOLONE	QUINOLONE	POINTX	878	878	100.00	99.77	878	WP_001281271.1	DNA gyrase subunit A GyrA	NA	NA
NA	Scaffold3	419027	421660	+	gyrA_S83F	Salmonella quinolone/triclosan resistant GyrA	core	AMR	POINT	QUINOLONE/TRICLOSAN	QUINOLONE/TRICLOSAN	POINTX	878	878	100.00	99.77	878	WP_001281271.1	DNA gyrase subunit A GyrA	NA	NA
NA	Scaffold30	4520	4939	-	merC	organomercurial transporter MerC	plus	STRESS	METAL	MERCURY	ORGANOMERCURY	BLASTX	140	140	100.00	99.29	140	AAC33908.1	organomercurial transporter MerC	NA	NA
NA	Scaffold30	4978	5250	-	merP	mercury resistance system periplasmic binding protein MerP	plus	STRESS	METAL	MERCURY	MERCURY	BLASTX	91	91	100.00	90.11	91	AAC38219.1	mercury resistance system periplasmic binding protein MerP	NA	NA
NA	Scaffold30	5267	5614	-	merT	mercuric transport protein MerT	plus	STRESS	METAL	MERCURY	MERCURY	EXACTX	116	116	100.00	100.00	116	AAB59075.1	mercuric transport protein MerT	NA	NA
NA	Scaffold30	5686	6117	+	merR	mercury resistance transcriptional regulator MerR	plus	STRESS	METAL	MERCURY	MERCURY	BLASTX	144	144	100.00	93.75	144	CAA77320.1	mercury resistance transcriptional regulator MerR	NA	NA
NA	Scaffold38	497	1369	+	blaCTX-M-55	extended-spectrum class A beta-lactamase CTX-M-55	core	AMR	AMR	BETA-LACTAM	CEPHALOSPORIN	ALLELEX	291	291	100.00	100.00	291	WP_015387340.1	extended-spectrum class A beta-lactamase CTX-M-55	NA	NA
NA	Scaffold38	2157	3014	-	blaTEM-1	broad-spectrum class A beta-lactamase TEM-1	core	AMR	AMR	BETA-LACTAM	BETA-LACTAM	ALLELEX	286	286	100.00	100.00	286	WP_000027057.1	broad-spectrum class A beta-lactamase TEM-1	NA	NA
NA	Scaffold4	228131	228826	-	lpfB	long polar fimbrial chaperone LpfB	plus	VIRULENCE	VIRULENCE	NA	NA	BLASTX	232	232	100.00	99.57	232	WXV87835.1	long polar fimbrial chaperone LpfB	NA	NA
NA	Scaffold40	197	1099	+	mph(A)	Mph(A) family macrolide 2'-phosphotransferase	core	AMR	AMR	MACROLIDE	AZITHROMYCIN/ERYTHROMYCIN/SPIRAMYCIN/TELITHROMYCIN	EXACTX	301	301	100.00	100.00	301	WP_000219391.1	Mph(A) family macrolide 2'-phosphotransferase	NA	NA
NA	Scaffold40	1099	2334	+	mrx(A)	phosphorylated macrolide efflux MFS transporter Mrx(A)	core	AMR	AMR	MACROLIDE	AZITHROMYCIN/ERYTHROMYCIN/SPIRAMYCIN/TELITHROMYCIN	EXACTX	412	412	100.00	100.00	412	WP_000004159.1	phosphorylated macrolide efflux MFS transporter Mrx(A)	NA	NA
NA	Scaffold44	303	674	+	aac(3)-Id	aminoglycoside N-acetyltransferase AAC(3)-Id	core	AMR	AMR	AMINOGLYCOSIDE	GENTAMICIN	PARTIALX	124	158	78.48	100.00	124	WP_038404949.1	aminoglycoside N-acetyltransferase AAC(3)-Id	NA	NA
NA	Scaffold44	753	1547	+	aadA7	ANT(3'')-Ia family aminoglycoside nucleotidyltransferase AadA7	core	AMR	AMR	AMINOGLYCOSIDE	STREPTOMYCIN	EXACTX	265	265	100.00	100.00	265	WP_001436322.1	ANT(3'')-Ia family aminoglycoside nucleotidyltransferase AadA7	NA	NA
NA	Scaffold44	1714	2058	+	qacEdelta1	quaternary ammonium compound efflux SMR transporter QacE delta 1	core	STRESS	BIOCIDE	QUATERNARY AMMONIUM	QUATERNARY AMMONIUM	ALLELEX	115	115	100.00	100.00	115	WP_000679427.1	quaternary ammonium compound efflux SMR transporter QacE delta 1	NA	NA
NA	Scaffold44	2055	2891	+	sul1	sulfonamide-resistant dihydropteroate synthase Sul1	core	AMR	AMR	SULFONAMIDE	SULFONAMIDE	EXACTX	279	279	100.00	100.00	279	WP_000259031.1	sulfonamide-resistant dihydropteroate synthase Sul1	NA	NA
NA	Scaffold45	1146	2003	+	aac(3)-IId	aminoglycoside N-acetyltransferase AAC(3)-IId	core	AMR	AMR	AMINOGLYCOSIDE	GENTAMICIN	EXACTX	286	286	100.00	100.00	286	WP_000557454.1	aminoglycoside N-acetyltransferase AAC(3)-IId	NA	NA
NA	Scaffold46	601	1071	+	dfrA14	trimethoprim-resistant dihydrofolate reductase DfrA14	core	AMR	AMR	TRIMETHOPRIM	TRIMETHOPRIM	EXACTX	157	157	100.00	100.00	157	WP_004201280.1	trimethoprim-resistant dihydrofolate reductase DfrA14	NA	NA
NA	Scaffold46	1185	1634	+	arr-2	NAD(+)--rifampin ADP-ribosyltransferase Arr-2	core	AMR	AMR	RIFAMYCIN	RIFAMYCIN	ALLELEX	150	150	100.00	100.00	150	WP_000237816.1	NAD(+)--rifampin ADP-ribosyltransferase Arr-2	NA	NA
NA	Scaffold48	590	1084	+	dfrA12	trimethoprim-resistant dihydrofolate reductase DfrA12	core	AMR	AMR	TRIMETHOPRIM	TRIMETHOPRIM	EXACTX	165	165	100.00	100.00	165	WP_001083725.1	trimethoprim-resistant dihydrofolate reductase DfrA12	NA	NA
NA	Scaffold48	1495	2283	+	aadA2	ANT(3'')-Ia family aminoglycoside nucleotidyltransferase AadA2	core	AMR	AMR	AMINOGLYCOSIDE	STREPTOMYCIN	EXACTX	263	263	100.00	100.00	263	WP_001206356.1	ANT(3'')-Ia family aminoglycoside nucleotidyltransferase AadA2	NA	NA
NA	Scaffold5	292729	293772	+	sseK2	type III secretion system effector arginine glycosyltransferase SseK2	plus	VIRULENCE	VIRULENCE	NA	NA	BLASTX	348	348	100.00	98.56	348	AAL21040.1	type III secretion system effector arginine glycosyltransferase SseK2	NA	NA
NA	Scaffold50	2	781	+	aadA2	ANT(3'')-Ia family aminoglycoside nucleotidyltransferase AadA2	core	AMR	AMR	AMINOGLYCOSIDE	STREPTOMYCIN	BLASTX	260	263	98.86	100.00	260	WP_001206356.1	ANT(3'')-Ia family aminoglycoside nucleotidyltransferase AadA2	NA	NA
NA	Scaffold50	916	1734	+	lnu(F)	lincosamide nucleotidyltransferase Lnu(F)	core	AMR	AMR	LINCOSAMIDE	LINCOSAMIDE	EXACTX	273	273	100.00	100.00	273	WP_000939727.1	lincosamide nucleotidyltransferase Lnu(F)	NA	NA
NA	Scaffold52	573	1385	-	aph(3')-Ia	aminoglycoside O-phosphotransferase APH(3')-Ia	core	AMR	AMR	AMINOGLYCOSIDE	KANAMYCIN	EXACTX	271	271	100.00	100.00	271	WP_000018321.1	aminoglycoside O-phosphotransferase APH(3')-Ia	NA	NA
NA	Scaffold7	29186	29614	+	sciR	Shiga-like toxin A subunit SciR	plus	VIRULENCE	VIRULENCE	NA	NA	BLASTX	143	143	100.00	98.60	143	AAL19241.1	Shiga-like toxin A subunit SciR	NA	NA
NA	Scaffold7	29651	33541	+	icmF	type VI secretion protein IcmF	plus	VIRULENCE	VIRULENCE	NA	NA	BLASTX	1297	1289	100.00	99.15	1297	AKD06957.1	type VI secretion protein IcmF	NA	NA
NA	Scaffold7	69691	70398	+	tcfA	fimbrial chaperone TcfA	plus	VIRULENCE	VIRULENCE	NA	NA	BLASTX	236	236	100.00	99.15	236	AAO70134.1	fimbrial chaperone TcfA	NA	NA
NA	Scaffold7	75058	75510	+	tinR	Lrp/AsnC family transcriptional regulator TinR	plus	VIRULENCE	VIRULENCE	NA	NA	BLASTX	151	151	100.00	99.34	151	AAO70130.1	Lrp/AsnC family transcriptional regulator TinR	NA	NA
NA	Scaffold7	121083	124247	-	mdsB	multidrug efflux RND transporter permease subunit MdsB	plus	AMR	AMR	EFFLUX	EFFLUX	BLASTX	1055	1055	100.00	99.53	1055	AAL19305.1	multidrug efflux RND transporter permease subunit MdsB	NA	NA
NA	Scaffold7	124247	125470	-	mdsA	multidrug efflux RND transporter periplasmic adaptor subunit MdsA	plus	AMR	AMR	EFFLUX	EFFLUX	BLASTX	408	408	100.00	98.28	408	AAL19306.1	multidrug efflux RND transporter periplasmic adaptor subunit MdsA	NA	NA
NA	Scaffold7	125747	128032	+	golT	gold/copper-translocating P-type ATPase GolT	plus	STRESS	METAL	COPPER/GOLD	COPPER/GOLD	BLASTX	762	762	100.00	99.48	762	AAL19307.1	gold/copper-translocating P-type ATPase GolT	NA	NA
NA	Scaffold7	128047	128508	+	golS	Au(I) sensor transcriptional regulator GolS	plus	STRESS	METAL	GOLD	GOLD	BLASTX	154	154	100.00	99.35	154	AAL19308.1	Au(I) sensor transcriptional regulator GolS	NA	NA
NA	Scaffold7	306259	307032	+	gip	hydroxypyruvate isomerase Gip	plus	VIRULENCE	VIRULENCE	NA	NA	BLASTX	258	258	100.00	99.22	258	AAL19472.1	hydroxypyruvate isomerase Gip	NA	NA
NA	Scaffold7	316979	318025	-	allD	ureidoglycolate dehydrogenase AllD	plus	VIRULENCE	VIRULENCE	NA	NA	BLASTX	349	349	100.00	99.71	349	AAL19482.1	ureidoglycolate dehydrogenase AllD	NA	NA
NA	Scaffold9	95	697	+	stkA	Stk fimbria major subunit StkA	plus	VIRULENCE	VIRULENCE	NA	NA	BLASTX	201	201	100.00	99.00	201	WP_000466117.1	Stk fimbria major subunit StkA	NA	NA
NA	Scaffold9	9189	9719	+	stiA	Sti fimbria major subunit StiA	plus	VIRULENCE	VIRULENCE	NA	NA	BLASTX	177	179	100.00	94.41	179	AAL19141.1	Sti fimbria major subunit StiA	NA	NA
